# Supplementary material for: SFRP1 is a possible candidate for epigenetic therapy in non-small cell lung cancer
Source: BMC Med Genomics. 2016 Aug 12;9(Suppl 1):28. doi: 10.1186/s12920-016-0196-3 (PMC4989892; doi:10.1186/s12920-016-0196-3)
Supplement: Additional file 7: — KEGG pathways associated with genes in Table 1. Pathway image files downloaded from KEGG and the html file is linked to these images. (ZIP 963 kb) [file 12920_2016_196_MOESM7_ESM.zip]

Archive with 28 entries (26 files):
- Kegg_Figs/
- Kegg_Figs/ko04110.png
- Kegg_Figs/ko04020.png
- Kegg_Figs/ko04080.png
- Kegg_Figs/ko04310.png
- Kegg_Figs/ko04144.png
- Kegg_Figs/ko04024.png
- Kegg_Figs/ko05222.png
- Kegg_Figs/ko04512.png
- Kegg_Figs/ko04914.png
- Kegg_Figs/ko04066.png
- Kegg_Figs/ko04111.png
- Kegg_Figs/ko05012.png
- Kegg_Figs/ko05145.png
- Kegg_Figs/ko04510.png
- Kegg_Figs/ko04610.png
- Kegg_Figs/ko05323.png
- Kegg_Figs/ko04014.png
- Kegg_Figs/ko04810.png
- Kegg_Figs/ko05146.png
- Kegg_Figs/ko04120.png
- Kegg_Figs/ko04611.png
- Kegg_Figs/ko05200.png
- Kegg_Figs/ko04015.png
- Kegg_Figs/ko04151.png
- Kegg_Figs/Search PATHWAY.html
- Kegg_Figs/Search PATHWAY_files/
- Kegg_Figs/Search PATHWAY_files/kegg.css
