# Supplementary material for: SFRP1 is a possible candidate for epigenetic therapy in non-small cell lung cancer
Source: BMC Med Genomics. 2016 Aug 12;9(Suppl 1):28. doi: 10.1186/s12920-016-0196-3 (PMC4989892; doi:10.1186/s12920-016-0196-3)
Supplement: Additional file 7: — KEGG pathways associated with genes in Table 1. Pathway image files downloaded from KEGG and the html file is linked to these images. (ZIP 963 kb) [file 12920_2016_196_MOESM7_ESM.zip › Kegg_Figs/Search PATHWAY_files/kegg.css]

body {font-size:12px; font-family:verdana,arial,helvetica,sans-serif; background-color:#ffffff}
.text {font-size:12px; font-family:verdana,arial,helvetica,sans-serif}
h1 {font-size:24px; font-weight:bold; font-family:verdana,arial,helvetica,sans-serif; color:#005050}
h2 {font-size:18px; font-weight:bold; font-family:verdana,arial,helvetica,sans-serif; color:#005050}
h3 {font-size:16px; font-weight:bold; font-family:verdana,arial,helvetica,sans-serif}
h4 {font-size:14px; font-weight:bold; font-family:verdana,arial,helvetica,sans-serif}
h5 {font-size:12px; font-weight:bold; font-family:verdana,arial,helvetica,sans-serif; color:#444444}
b {font-size:12px; font-weight:bold; font-family:verdana,arial,helvetica,sans-serif}
th {font-size:12px; font-weight:bold; font-family:verdana,arial,helvetica,sans-serif}
td {font-size:12px; font-family:verdana,arial,helvetica,sans-serif}
input {font-size:12px; font-family:verdana,arial,helvetica,sans-serif}
select {font-size:12px; font-family:verdana,arial,helvetica,sans-serif}
pre {font-size:12px; font-family:courier,monospace}
a {text-decoration:none}
a:link {color:#003399}
a:visited {color:#003399}
a:hover {color:#33cc99}
font.title3 {color: #005050; font-size:14px; font-weight:bold; font-family:verdana,arial,helvetica,sans-serif}
hr.frame0 {border: 1px solid #f5e05f; color: #f5e05f}
